# Supplementary material for: Strategies for the Covalent Anchoring of a BMP-2-Mimetic Peptide to PEEK Surface for Bone Tissue Engineering
Source: Materials (Basel). 2023 May 21;16(10):3869. doi: 10.3390/ma16103869 (PMC10222618; doi:10.3390/ma16103869)
Supplement: Supplementary file 1 [file materials-16-03869-s001.zip]

Archive with 1 entries (1 files):
- materials-2372061-supplementary.pdf
